# Supplementary material for: Novel CRISPR/Cas9 gene drive constructs reveal insights into mechanisms of resistance allele formation and drive efficiency in genetically diverse populations
Source: PLoS Genet. 2017 Jul 20;13(7):e1006796. doi: 10.1371/journal.pgen.1006796 (PMC5518997; doi:10.1371/journal.pgen.1006796)
Supplement: S1 Dataset — (XLSX) [file pgen.1006796.s004.xlsx]

## Sheet: Sheet1
S1 Dataset
Glossary		Fisher's exact test is used for all statistical comparison, *p<0.05, **p<0.01, ***p<0.001
R = dsRed phenotype			D = homing drive allele, with Cas9 and dsRed inserted in a disrupted yellow gene
y = yellow phenotype			r1 = resistance allele, preserves yellow gene function
m = mosaic for yellow phenotype			r2 = resistance allele, disrupts yellow gene function
♀ = female			+ = wild type allele
♂ = male
batch = indicates that multiple insects gave rise to the listed progeny, otherwise progeny is derived from a single gene drive insect
Table 1. nanos drive targeting yellow.
Table 1A. Progeny of D males and wild type females.
Group	Ry♂	WT♂	y♂	R♀	Ry♀	Rm♀	WT♀	y♀	m♀	Total
#1	0	26	0	20	0	0	0	0	0	46
#2	0	13	0	11	0	0	0	0	0	24
#3	0	39	0	24	0	0	0	0	0	63
#4	0	20	0	27	0	0	0	0	0	47
batch #1	0	26	0	48	0	0	0	0	0	74
batch #2	0	83	0	56	0	0	0	0	0	139
total	0	207	0	186	0	0	0	0	0	393
Table 1B. Progeny of D/+ females and wild type males.
Group	Ry♂	WT♂	y♂	R♀	Ry♀	Rm♀	WT♀	y♀	m♀	Total
#1	15	0	2	8	2	1	1	0	0	29
#2	31	0	4	14	9	5	6	2	0	71
#3	17	0	4	7	0	0	2	1	0	31
#4	42	1	6	13	12	15	3	1	0	93
#5	26	1	3	28	2	4	9	0	0	73
batch #1	52	2	5	29	4	12	16	2	0	122
batch #2	186	5	32	96	19	12	38	0	0	388
additional groups from D/+ females with a maternal drive allele
#1	37	0	9	30	4	14	13	0	1	108	1 mosaic male		Rate	Stdev	Progeny of D/+ females and wild type males
#2	67	0	13	19	12	18	12	1	2	144			0.811293	0.010665	Drive Inheritance Rate
#3	25	0	4	13	6	4	5	0	0	57			0.622585	0.0264251	Drive Conversion Rate
#4	25	0	10	5	5	3	5	0	1	54			0.14507	0.0132168	r2 Inheritance Rate (from male progeny)
#5	35	0	1	13	13	8	1	1	1	73	1 mosaic male		0.290141	0.0264335	Germline r2 Formation Rate (from male progeny)
#6	8	1	2	11	1	0	2	0	0	25			0.200803	0.0179514	Embryo r2 Allele Formation Rate in Flies Inheriting a Drive Allele							p-value	Comparison
#7	2	0	2	2	2	1	1	0	1	11			0.216867	0.0184672	Embryo r2 Allele Mosaicism Rate in Flies Inheriting a Drive Allele							<0.0001***	Drive inheritance compared to Mendelian expectation
batch #1	26	1	6	2	9	11	5	2	3	65			0.0802026	0.0231207	Embryo r2 Allele Formation Rate in Flies Not Inheriting a Drive Allele							0.0002***	Embryo r2 allele formation rate in flies inheriting a drive allele compared to flies not inheriting a drive allele
total	594	11	103	290	100	108	119	10	9	1346			0.0721824	0.0220296	Embryo r2 Allele Mosaicism Rate in Flies Not Inheriting a Drive Allele							<0.0001***	Embryo r2 allele mosaicism rate in flies inheriting a drive allele compared to flies not inheriting a drive allele
additional groups from likely D/r1 females with a maternal drive allele
batch #1	37	32	9	36	4	3	42	1	4	168	*not counted in analysis
Table 1C. Progeny of D/D females and wild type males.
Group	Ry♂	WT♂	y♂	R♀	Ry♀	Rm♀	WT♀	y♀	m♀	Total
#1	55	0	0	38	4	9	0	0	0	106												p-value	Comparison
batch #1	79	0	0	19	10	11	0	0	0	119			Rate	Stdev	Progeny of D/D females and wild type males							0.91	Embryo r2 allele formation rate in flies inheriting a drive allele compared to progeny inheriting a drive allele from D/+ female and wild type male crosses
batch #2	69	0	0	21	14	20	0	0	0	124			0.191781	0.032583	Embryo r2 Allele Formation Rate in Flies Inheriting a Drive Allele							0.18	Embryo r2 allele mosacism rate in flies inheriting a drive allele compared to progeny inheriting a drive allele from D/+ female and wild type male crosses
total	203	0	0	78	28	40	0	0	0	349			0.273973	0.0369108	Embryo r2 Allele Mosaicism Rate in Flies Inheriting a Drive Allele							0.34	Embryo r2 allele formation (full conversion + mosaic) in flies inheriting a drive allele compared to progeny inheriting a drive allele from D/+ female and wild type male crosses
Table 1D. Progeny Ry females (genotype D/r2) from previous groups and wild type males.
Group	Ry♂	WT♂	y♂	R♀	Ry♀	Rm♀	WT♀	y♀	m♀	Total
#1	43	0	39	28	3	6	36	1	2	158
#2	40	0	27	26	0	2	36	1	1	133
#3	42	0	36	17	9	6	9	8	4	131												p-value	Comparison
#4	31	0	23	22	7	5	19	6	3	116												0.33	Drive inheritance compared to Mendelian expectation
#5	39	0	28	27	10	3	30	5	1	143												0.92	Embryo r2 allele formation rate in flies inheriting a drive allele compared to flies not inheriting a drive allele
#6	31	0	26	24	7	3	19	6	7	123			Rate	Stdev	Progeny of D/r2 females and wild type males							0.44	Embryo r2 allele mosaicism rate in flies inheriting a drive allele compared to flies not inheriting a drive allele
#7	43	0	22	24	0	4	24	1	5	123			0.519245	0.0269284	Drive Inheritance Rate							0.063	Embryo r2 allele formation rate compared to progeny inheriting a drive allele from D/+ female and wild type male crosses
#8	28	0	34	20	1	3	28	4	2	120			0.467236	0.0188307	r2 Inheritance Rate (from male progeny)							0.0006***	Embryo r2 allele mosacism formation rate compared to progeny inheriting a drive allele from D/+ female and wild type male crosses
#9	41	0	38	20	6	4	19	6	7	141			0.16129	0.0199174	Embryo r2 Allele Formation Rate in Flies Inheriting a Drive Allele							<0.0001***	Embryo r2 allele formation (full conversion + mosaic) compared to progeny inheriting a drive allele from D/+ female and wild type male crosses
#10	28	0	39	26	10	12	19	9	6	149			0.14956	0.0193131	Embryo r2 Allele Mosaicism Rate in Flies Inheriting a Drive Allele							0.33	Embryo r2 allele formation rate compared to progeny from D/D female and wild type male crosses
#11	8	0	16	1	2	3	0	5	5	40			0.155689	0.0198384	Embryo r2 Allele Formation Rate in Flies Not Inheriting a Drive Allele							0.0002***	Embryo r2 allele mosacism formation rate compared to progeny from D/D female and wild type male crosses
total	374	0	328	235	55	51	239	52	43	1377			0.128743	0.0183257	Embryo r2 Allele Mosaicism Rate in Flies Not Inheriting a Drive Allele							0.0001***	Embryo r2 allele formation (full conversion + mosaic) compared to progeny inheriting a drive allele from D/D female and wild type male crosses
Table 1E. Progeny of D/+ females and wild type males, Global Diversity Lines and Canton-S.
Group	Ry♂	WT♂	y♂	R♀	Ry♀	Rm♀	WT♀	y♀	m♀	Total
Ithaca groups													Rate	Stdev	Progeny of D/+ females and wild type males (Ithaca)								Table of p-values for Drive Conversion Rate Comparisons
I02 Batch #1	57	2	9	43	1	2	20	1	2	137			0.403409	0.036979	Drive Conversion Rate									Ithaca	Netherlands	Beijing	Tasmania	Zimbabwe	Canton-S	w1118
I02 Batch #2	38	1	12	50	0	1	30	0	0	132			0.46729	0.0472357	Germline r2 Formation Rate (from male progeny)								Ithaca	-	0.26	0.044*	0.030*	0.012*	0.0014**	<0.0001***
I02 Batch #3	47	0	19	60	0	2	27	0	0	155			0.0416667	0.0122985	Embryo r2 Allele Formation Rate in Flies Inheriting a Drive Allele								Netherlands	-	-	0.48	0.37	0.15	0.073	<0.0001***
I02 Batch #4	38	7	17	30	4	2	10	2	0	110			0.0340909	0.0111683	Embryo r2 Allele Mosaicism Rate in Flies Inheriting a Drive Allele								Beijing	-	-	-	0.9	0.45	0.3	0.0008***
I02 Batch #5	50	6	18	61	6	2	25	2	0	170			0.0420168	0.0183915	Embryo r2 Allele Formation Rate in Flies Not Inheriting a Drive Allele								Tasmania	-	-	-	-	0.54	0.36	0.0014**
subtotal	230	16	75	244	11	9	112	5	2	704			0.0168067	0.0117839	Embryo r2 Allele Mosaicism Rate in Flies Not Inheriting a Drive Allele								Zimbabwe	-	-	-	-	-	0.89	0.041*
Netherlands groups													Rate	Stdev	Progeny of D/+ females and wild type males (Netherlands)								Canton-S	-	-	-	-	-	-	0.020*
N23 Batch #1	33	2	10	41	16	8	9	1	2	122			0.461806	0.0415449	Drive Conversion Rate								w1118	-	-	-	-	-	-	-
N23 Batch #2	37	2	11	26	7	11	19	0	3	116			0.51773	0.0521664	Germline r2 Formation Rate (from male progeny)
N23 Batch #3	57	1	20	41	6	12	16	1	0	154			0.215247	0.0275221	Embryo r2 Allele Formation Rate in Flies Inheriting a Drive Allele								Table of p-values for Germline r2 Formation Rate (from male progeny)
N23 Batch #4	27	4	14	22	7	0	8	0	0	82			0.143498	0.0234766	Embryo r2 Allele Mosaicism Rate in Flies Inheriting a Drive Allele									Ithaca	Netherlands	Beijing	Tasmania	Zimbabwe	Canton-S	w1118
N23 Batch #5	44	2	18	13	12	1	6	6	0	102			0.112676	0.0375256	Embryo r2 Allele Formation Rate in Flies Not Inheriting a Drive Allele								Ithaca	-	0.51	0.087	0.35	0.28	0.046*	0.0007***
subtotal	198	11	73	143	48	32	58	8	5	576			0.0704225	0.0303647	Embryo r2 Allele Mosaicism Rate in Flies Not Inheriting a Drive Allele								Netherlands	-	-	0.016*	0.1	0.071	0.0061**	<0.0001***
Beijing groups													Rate	Stdev	Progeny of D/+ females and wild type males (Beijing)								Beijing	-	-	-	0.44	0.61	0.93	0.15
B12 Batch #1	66	3	14	33	6	11	16	1	5	155			0.496561	0.0370871	Drive Conversion Rate								Tasmania	-	-	-	-	0.92	0.36	0.021*
B12 Batch #2	64	8	16	39	25	12	14	1	2	181			0.357542	0.0405013	Germline r2 Formation Rate (from male progeny)								Zimbabwe	-	-	-	-	-	0.5	0.055
B12 Batch #3	80	2	22	39	19	13	21	7	5	208	1 mosaic male		0.261993	0.026711	Embryo r2 Allele Formation Rate in Flies Inheriting a Drive Allele								Canton-S	-	-	-	-	-	-	0.19
B12 Batch #4	37	4	5	31	9	0	9	1	1	97			0.151292	0.0217672	Embryo r2 Allele Mosaicism Rate in Flies Inheriting a Drive Allele								w1118	-	-	-	-	-	-	-
B12 Batch #5	26	3	7	17	12	5	14	1	0	85			0.112245	0.0318872	Embryo r2 Allele Formation Rate in Flies Not Inheriting a Drive Allele
subtotal	273	20	64	159	71	41	74	11	13	727			0.132653	0.0342643	Embryo r2 Allele Mosaicism Rate in Flies Not Inheriting a Drive Allele								Table of p-values for Embryo r2 Allele Formation Rate in Flies Inheriting a Drive Allele
Tasmania groups													Rate	Stdev	Progeny of D/+ females and wild type males (Tasmania)									Ithaca	Netherlands	Beijing	Tasmania	Zimbabwe	Canton-S	w1118
T01 Batch #1	80	1	17	15	58	24	7	9	10	221			0.505945	0.036343	Drive Conversion Rate								Ithaca	-	<0.0001***	<0.0001***	<0.0001***	<0.0001***	<0.0001***	<0.0001***
T01 Batch #2	60	2	13	5	37	26	2	13	12	170			0.405882	0.0436235	Germline r2 Formation Rate (from male progeny)								Netherlands	-	-	0.25	<0.0001***	0.15	0.59	0.69
T01 Batch #3	62	1	12	9	38	28	10	10	8	178			0.564356	0.0284853	Embryo r2 Allele Formation Rate in Flies Inheriting a Drive Allele								Beijing	-	-	-	<0.0001***	0.74	0.052	0.057
T01 Batch #4	32	0	13	10	29	2	11	6	1	104			0.264026	0.0253241	Embryo r2 Allele Mosaicism Rate in Flies Inheriting a Drive Allele								Tasmania	-	-	-	-	<0.0001***	<0.0001***	<0.0001***
T01 Batch #5	33	0	14	13	9	0	6	9	0	84			0.412281	0.046103	Embryo r2 Allele Formation Rate in Flies Not Inheriting a Drive Allele								Zimbabwe	-	-	-	-	-	0.039*	0.038*
subtotal	267	4	69	52	171	80	36	47	31	757			0.27193	0.0416738	Embryo r2 Allele Mosaicism Rate in Flies Not Inheriting a Drive Allele								Canton-S	-	-	-	-	-	-	0.86
Zimbabwe groups													Rate	Stdev	Progeny of D/+ females and wild type males (Zimbabwe)								w1118	-	-	-	-	-	-	-
Zw140 Batch #1	42	3	13	20	6	5	8	0	2	99			0.537525	0.0449107	Drive Conversion Rate
Zw140 Batch #2	26	1	14	8	8	6	9	2	1	75			0.392982	0.0470733	Germline r2 Formation Rate (from male progeny)
Zw140 Batch #3	49	2	9	10	13	10	2	1	3	99			0.279503	0.0353669	Embryo r2 Allele Formation Rate in Flies Inheriting a Drive Allele
Zw140 Batch #4	53	2	9	20	10	5	7	0	1	107			0.204969	0.0318144	Embryo r2 Allele Mosaicism Rate in Flies Inheriting a Drive Allele
Zw140 Batch #5	48	3	11	25	8	7	9	2	0	113			0.106383	0.0449741	Embryo r2 Allele Formation Rate in Flies Not Inheriting a Drive Allele
subtotal	218	11	56	83	45	33	35	5	7	493			0.148936	0.0519317	Embryo r2 Allele Mosaicism Rate in Flies Not Inheriting a Drive Allele
Canton-S groups													Rate	Stdev	Progeny of D/+ females and wild type males (Canton-S)
Canton-S Batch #1	83	3	14	45	15	17	17	3	2	199			0.544576	0.0326432	Drive Conversion Rate
Canton-S Batch #2	86	4	18	59	10	13	13	1	3	207			0.350427	0.0351449	Germline r2 Formation Rate (from male progeny)
Canton-S Batch #3	70	4	11	29	12	19	21	2	2	170			0.194842	0.0212016	Embryo r2 Allele Formation Rate in Flies Inheriting a Drive Allele
Canton-S Batch #4	60	3	16	28	23	19	16	7	3	175			0.229226	0.0225	Embryo r2 Allele Mosaicism Rate in Flies Inheriting a Drive Allele
Canton-S Batch #5	71	2	23	40	8	12	16	6	2	180			0.166667	0.0349045	Embryo r2 Allele Formation Rate in Flies Not Inheriting a Drive Allele
subtotal	370	16	82	201	68	80	83	19	12	931			0.105263	0.0287431	Embryo r2 Allele Mosaicism Rate in Flies Not Inheriting a Drive Allele
Table 2. vasa drive targeting the yellow promoter.
Table 2A. Progeny of D males and wild type females.
Group	Ry♂	WT♂	y♂	R♀	Ry♀	Rm♀	WT♀	y♀	m♀	Total
#1	0	6	0	2	0	0	0	0	0	8
#2	0	1	0	3	0	0	0	0	0	4
batch #1	0	59	0	62	0	0	0	0	0	121
batch #2	0	19	0	42	0	0	0	0	0	61
total	0	85	0	109	0	0	0	0	0	194
Table 2B. Progeny of D/+ females and wild type males.
Group	Ry♂	WT♂	y♂	R♀	Ry♀	Rm♀	WT♀	y♀	m♀	Total
#1	42	22	0	53	0	0	17	0	0	134
#2	43	10	0	27	0	0	10	0	0	90
#3	38	16	0	33	0	0	29	0	0	116
#4	50	10	3	49	0	2	10	0	0	124
#5	43	13	0	57	0	0	14	0	0	127
batch #1	40	15	0	49	0	0	14	0	0	118
batch #2	157	38	0	124	0	0	32	0	0	351
additional groups from D/+ females with a maternal drive allele
#1	18	5	0	23	0	0	12	0	0	58
#2	16	1	0	12	0	0	4	0	0	33
#3	80	2	0	52	0	0	2	0	0	136
#4	42	2	0	50	0	0	9	0	0	103
#5	54	9	0	55	0	0	14	0	0	132
batch #1	47	29	0	42	0	0	28	0	0	146
batch #2	44	16	0	44	0	0	27	0	0	131
batch #3	61	11	0	32	0	1	17	0	0	122
batch #4	61	8	0	55	0	1	18	0	0	143			Rate	Stdev	Progeny of D/+ females and wild type males
batch #5	59	39	0	87	0	0	35	0	0	220			0.761633	0.00860822	Drive Inheritance Rate
batch #6	44	18	0	48	0	0	13	0	0	123			0.523265	0.0172164	Drive Conversion Rate							p-value	Comparison
batch #7	14	1	0	17	0	0	11	0	0	43			0.476735	0.0172164	Germline r2 Formation Rate*							<0.0001***	Drive inheritance compared to Mendelian expectation
total	953	265	3	909	0	4	316	0	0	2450					*assumes that all wild type males possess resistance alleles, as indicated by sequencing
additional groups involving females inheriting a maternal drive allele and with a probable resistance allele (D/r1, possibly mosaic for r1)
#1	32	25	0	30	0	0	36	0	0	123	* not counted in analysis
#2	50	32	0	32	0	0	28	0	0	142	* not counted in analysis
batch #1	31	27	0	36	1	0	22	0	0	117	* not counted in analysis
batch #2	39	33	0	49	0	0	29	0	0	150	* not counted in analysis
batch #3	42	27	0	29	0	0	22	0	0	120	* not counted in analysis
Table 2C. Progeny of D/D females and wild type males.
Group	Ry♂	WT♂	y♂	R♀	Ry♀	Rm♀	WT♀	y♀	m♀	Total
#1	59	0	0	53	0	0	0	0	0	112
#2	62	0	0	52	0	0	0	0	0	114
#3	70	0	0	59	0	0	0	0	0	129
#4	18	0	0	27	0	0	0	0	0	45
#5	14	0	0	15	0	0	0	0	0	29
batch #1	57	0	0	38	0	1	0	0	0	96
batch #2	71	0	0	70	0	0	0	0	0	141
batch #3	55	0	0	56	0	0	0	0	0	111
total	406	0	0	370	0	1	0	0	0	777
Table 2D. Progeny of D/+ females and wild type males, Canton-S.
Group	Ry♂	WT♂	y♂	R♀	Ry♀	Rm♀	WT♀	y♀	m♀	Total
#1	39	8	0	29	0	0	12	0	0	88
#2	36	21	0	46	0	1	13	0	0	117
#3	32	19	0	43	0	0	26	0	0	120
#4	35	19	0	36	0	0	16	0	0	106
#5	38	19	0	47	0	0	22	0	0	126			Rate	Stdev	Progeny of D/+ females and wild type males
#6	36	15	0	45	0	0	15	0	0	111			0.683333	0.0155059	Drive Inheritance Rate							p-value	Comparison
#7	19	17	0	35	0	0	17	0	0	88			0.366667	0.0310117	Drive Conversion Rate							<0.0001***	Drive inheritance compared to Mendelian expectation
#8	49	20	0	49	0	0	26	0	0	144			0.633333	0.0310117	Germline r2 Formation Rate*							<0.0001***	Drive inheritance compared to w1118 line
total	284	138	0	330	0	1	147	0	0	900					*assumes that all wild type males possess resistance alleles, as indicated by sequencing
additional groups involving females that are likely mosaic for a r1 allele in the germline
#1	42	18	0	32	0	0	34	0	0	126	* not counted in analysis
#2	30	25	0	29	0	0	20	0	0	104	* not counted in analysis
Table 3. Germline Event Rates (from male progeny).
	Drive Conversion Rate	r2 Formation Rate	Sum	*r1 Formation Rate	Total Sum	Remaining Wild Type
Ithaca	0.433022	0.46729	0.900312	0.0766834	0.976995	0.023005
Netherlands	0.404255	0.51773	0.921986	0.0600109	0.981997	0.0180033
Beijing	0.529412	0.358543	0.887955	0.0861883	0.974144	0.0258565
Tasmania	0.570588	0.405882	0.976471	0.0180995	0.99457	0.00542986
Zimbabwe	0.529825	0.392982	0.922807	0.0593792	0.982186	0.0178138
Canton-S	0.581197	0.350427	0.931624	0.052597	0.984221	0.0157791
w1118	0.677966	0.29096	0.968927	0.0239027	0.992829	0.0071708
*assumes that ~10/13 of wild type males possess an r1 allele, the same ratio as sequencing
